# Supplementary material for: The effect of visual feedback on balance rehabilitation in people with impaired ankle instability: a systematic review and meta-analysis
Source: BMC Sports Sci Med Rehabil. 2025 Apr 10;17:77. doi: 10.1186/s13102-024-01041-x (PMC11984011; doi:10.1186/s13102-024-01041-x)
Supplement: Supplementary file 2 — Supplementary Material 2 [file 13102_2024_1041_MOESM2_ESM.xlsx]

## Sheet: characteristics
Characteristics of the included studies.
Author, Year	Participants	Visual Feedback types	Exercise protocols	Outcomes	Study design
Kim et al.2019	21 FAI college students Age：21.0±1.2	the Nintendo Wii Fit Plus for VR intervention	Strength exercise：lunge, single leg extension, sideways leg lift, single leg twist and rowing squat. Balance exercises：soccer heading, ski slalom, tight rope walk, table tilt and snowboard slalom.	static balance，dynamic balance	RCT
Koldenhoven et al.2021	27 Chronic Ankle Instability(CAI) participants	Gait biofeedback		electromyography amplitudes of 4 lower extremity muscles,three dimensional kinematics and kinetics at the ankle,knee,and hip,Foot and Ankle Ability Measure Activities of Daily Living(FFAM-ADL),FAAM-sports,Tampa Scale of Kinesiophobia(TSK),and Global Rating of Change(GROC)	RCT
Kim et al.2021	73 Chronic Ankle Instability(CAI) participants	Stroboscopic vision(SV)	balance exercises	dynamic balbance(Star Excursion Balance Test),ankle dorsiflexion range of motion,self-reported instability feeling and ankle functional status.	RCT
Forsyth et al.2021	17 Chronic Ankle Instability(CAI) participants	Visualisation produces real-time feedback(VIS)	stability-based training programme	Star Excursion Balance Test(SEBT),Cumberland Ankle Instability Tool(CAIT),Enjoyment of triaining.	RCT
Pournajal et al.2021	56 total knee replacement(TKR) individuals	VR-based serious games		Fuctional mobility,Walking speed,Pain intensity,Lower-limb muscular strength,Indenpendace in activities of daily living,Gait and Postural parameters.	RCT
Zhang et al.2022	104 postoperative patients with knee fracture.	Visualisation produces real-time feedback(VIS)		dynamic balance(Lysholm scores,the Tinetti scale,the evaluation module of TecnoBody).	RCT
Carozzo et al.2022	40 total knee replacement(TKR) individuals	TecnoBody device		dynamic balance(the clinical scales and kinematic parameters).	RCT
Chuadthong et al.2023	60 CAI Children mean age:10years(SD:±2)	Active Video Games(AVG)		Static balance(The single-leg stance test), motor proficiency(The walking front on a line and standing long jump), Foot and Ankle Ability Measure(FFAM), The Intrinsic Motivation Inventory questionnaire	RCT

## Sheet: data
Kim et al.2015		VR		CG			META	VR	CG
		before	after	before	after
	overall	1.2±0.3	0.7±0.2	1.2±0.7	1.1±0.4			(-)0.5±0.26	(-)0.1±0.6
static balance	Anterior-posterior	0.7±0.3	0.5±0.1	0.8±0.6	0.6±0.2			(-)0.2±0.26	(-)0.2±0.5
	Medial-lateral	0.6±0.2	0.4±0.2	0.8±0.3	0.5±0.2*			(-)0.2±0.2	(-)0.3±0.26
	overall	2.8±0.8	1.5±0.7	3.4±1.3	2.5±0.8*			(-)1.3±0.75	(-)0.9±1.13
dynamic balance	Anterior-posterior	1.8±0.8	1.0±0.5	2.4±1.5	1.9±0.7			(-)0.8±0.7	(-)0.5±1.3
	Medial-lateral	1.2±0.6	0.8±0.3	1.3±0.7	1.2±0.7			(-)0.4±0.51	(-)0.1±0.7
Kim.2019		VR		CG
		before	after	before	after
	overall	1.23 ± 0.69	0.66 ± 0.18	1.20 ± 0.60	0.95±0.21			0.57±0.62	0.25±0.53
static balance	Anterior-posterior	0.89 ± 0.53	0.53 ± 0.23	0.86 ± 0.41	0.66 ± 0.17			0.36±0.21	0.2±0.36
	Medial-lateral	0.64 ± 0.42	0.39 ± 0.19	0.75 ± 0.39	0.49 ± 0.11			0.25±0.36	0.26±0.35
	overall	3.77 ± 1.33	2.31 ± 0.98	2.81 ± 0.97	2.07 ± 0.64			1.46±1.19	0.74±0.85
dynamic balance2	Anterior-posterior	2.98 ± 1.17	1.87 ± 0.88	1.28 ± 0.60	0.89 ± 0.26			1.11±1.06	0.39±0.52
	Medial-lateral	1.69 ± 0.57	1.01 ± 0.37	2.22 ± 0.72	1.70 ± 0.57			0.68±0.5	0.52±0.66
	overall	1.90 ± 0.52	1.40 ± 0.44	2.29 ± 0.94	1.74 ± 0.53			0.5±0.48	0.55±0.82
dynamic balance4	Anterior-posterior	1.41 ± 0.41	1.04 ± 0.32	1.06 ± 0.51	0.75 ± 0.23			0.37±0.37	0.31±0.44
	Medial-lateral	0.97 ± 0.31	0.73 ± 0.30	1.81 ± 0.87	1.39 ± 0.49			0.24±0.3	0.42±0.75
	overall	1.27 ± 0.38	1.04 ± 0.33	1.97 ± 0.98	1.43 ± 0.68			0.23±0.36	0.54±0.87
dynamic balance8	Anterior-posterior	0.87 ± 0.29	0.76 ± 0.28	0.80 ± 0.35	0.61 ± 0.23			0.11±0.29	0.19±0.31
	Medial-lateral	0.71 ± 0.31	0.55 ± 0.22	1.61 ± 0.88	1.19 ± 0.68			0.16±0.28	0.42±0.80
数值越小，平衡越好
Koldenhoven et al.2021
	GBF	NBF
FAAM-ADL	97.1±2.3%	92.0±5.7%
TSK	29.7±3.7	34.9±5.8
GROC	5.5±1.0	3.9±2.0
Kim et al.2021
	BT		BTSV		CT			BT	BTSV	CT
dynamic balance	before	after	before	after	before	after
SEBT-Anterior	78.016± 3.519	85.668± 3.481	77.337 ± 4.748	88.029±3.979	74.929 ± 2.840	75.246 ± 2.822		7.65±3.5	10.69±4.4	0.31±2.8
SEBT-Posterior-medial	85.524 ± 4.350	92.228 ± 3.570	92.228 ± 3.570	92.475 ± 4.965	83.208 ± 4.411	83.713 ± 6.131		6.70±4.1	9.24±5.0	0.50±5.5
SEBT-Posterior-lateral	84.252 ± 4.823	90.708 ± 4.460	81.871 ± 6.884	90.288 ± 2.958	80.946 ± 4.734	81.888 ± 4.238		6.46±4.7	8.42±6.0	0.94±4.5
motor function
CAIT	15.282 ± 4.650	20.840 ± 4.696	15.137 ± 4.803	23.541 ± 2.843	15.290 ± 5.645	15.503 ± 4.987		5.56±4.6	8.42±4.2	0.21±5.3
FAAM-ADL	79.602 ± 6.278	86.800 ± 8.021	74.044 ± 8.175	85.630 ± 5.578	72.500 ± 9.325	72.920 ± 9.315		7.2±7.3	11.58±7.3	0.42±9.3
FAAM-sport	69.602 ± 6.278	86.000 ± 6.124	69.174 ± 6.197	87.080 ± 7.506	67.290 ± 6.252	67.710 ± 6.252		16.4±6.2	17.92±6.9	0.42±6.3
DFROM	8.348 ± 2.854	10.016 ± 2.637	6.733 ± 2.886	8.704 ± 2.927	8.821 ± 0.887	8.808 ± 0.876		1.67±2.76	1.97±2.9	(-)0.0125±0.87
Forsyth et al.2021
	VIS		NO-VIS					VIS	NO-VIS
dynamic balance	pre	post	pre	post
SEBT-average	52.97 (6.3)	59.72 (5.3)	58.14 (7.1)	58.27 (5.2)
Anterior	66.28 (5.6)	67.05 (5.3)	68.13 (5.7)	66.96 (7.0)
Anterior-medial	63.77 (5.1)	66.08 (4.4)	66.43 (5.5)	66.43 (6.1)
Medial	58.23 (6.6)	63.63 (6.3)	61.58 (7.8)	62.38 (6.1)
Posterior-medial	52.58 (9.7)	61.01 (5.9)	58.40 (9.4)	59.37 (9.2)
Posterior	46.29 (11.4)	57.25 (5.7)	53.21 (10.4)	54.69 (7.7)
Posterior-lateral	41.09 (8.6)	53.51 (8.0)	49.91 (9.8)	50.24 (7.3)
Lateral	39.52 (8.7)	49.56 (7.6)	46.28 (9.4)	46.85 (7.5)
Anterior-lateral	58.97 (11.0)	59.31 (8.6)	61.84 (9.6)	59.23 (6.4)
motor function
CAIT	15.5 (4.1）	19.0（4.2）	10.9 （6.8）	15.1 （4.2）
	vis	no-vis
PACEs	32.2 （3.8)	29.7(3.7)
Chuadthong et al.2023
	AVG groups			CG
SLST	pre	post	change	pre	post	change
EO-floor	24.6 (1.2)	25.3 (1.1)	0.7 (1.3)	22.2 (1.4)	19.3 (1.6)	−2.9 (1.7)
EO-foam	15.9 (1.4)	18.0 (1.4)	2.1 (1.3)	13.1 (1.4)	11.5 (1.3)	−1.7 (1.4)
FAAM-ADL	87.2 (1.3)	91.3 (1.1)	4.3 (0.9)	82.2 (2.1)	84.1 (2.1)	2.0 (1.1)
FAAM-sport	89.6 (1.9)	91.5 (1.4)	1.9 (2.1)	83.7 (3.0)	87.1 (2.4)	3.3 (2.8)

## Sheet: balance
Kim et al.2015		VR	CG
	overall	(-)0.5±0.26	(-)0.1±0.6
static balance	Anterior-posterior	(-)0.2±0.26	(-)0.2±0.5
	Medial-lateral	(-)0.2±0.2	(-)0.3±0.26
	overall	(-)1.3±0.75	(-)0.9±1.13
dynamic balance	Anterior-posterior	(-)0.8±0.7	(-)0.5±1.3
	Medial-lateral	(-)0.4±0.51	(-)0.1±0.7
Kim.2019
	overall	0.57±0.62	0.25±0.53
static balance	Anterior-posterior	0.36±0.21	0.2±0.36
	Medial-lateral	0.25±0.36	0.26±0.35
	overall	1.46±1.19	0.74±0.85
dynamic balance2	Anterior-posterior	1.11±1.06	0.39±0.52
	Medial-lateral	0.68±0.5	0.52±0.66
	overall	0.5±0.48	0.55±0.82
dynamic balance4	Anterior-posterior	0.37±0.37	0.31±0.44
	Medial-lateral	0.24±0.3	0.42±0.75
	overall	0.23±0.36	0.54±0.87
dynamic balance8	Anterior-posterior	0.11±0.29	0.19±0.31
	Medial-lateral	0.16±0.28	0.42±0.80
Kim et al.2021
	BT	BTSV	CT
dynamic balance
SEBT-Ant	7.65±3.5	10.69±4.4	0.31±2.8
SEBT-PM	6.70±4.1	9.24±5.0	0.50±5.5
SEBT-PL	6.46±4.7	8.42±6.0	0.94±4.5
